# Supplementary material for: Cross-Species Identification and Validation of Hub Genes and Potential Therapeutic Targets in Myocardial Infarction
Source: Int J Mol Sci. 2026 Jul 6;27(13):6050. doi: 10.3390/ijms27136050 (PMC13362447; doi:10.3390/ijms27136050)
Supplement: Supplementary file 1 [file ijms-27-06050-s001.zip]

Archive with 1 entries (1 files):
- ijms-4356359-supplementary.pdf
